# Supplementary material for: Discovery and Genomic Characterization of a Novel Hepadnavirus from Asymptomatic Anadromous Alewife (Alosa pseudoharengus)
Source: Viruses. 2024 May 22;16(6):824. doi: 10.3390/v16060824 (PMC11209213; doi:10.3390/v16060824)
Supplement: Supplementary file 1 [file viruses-16-00824-s001.zip]

Archive with 1 entries (1 files):
- viruses-2979597-supplementary.xlsx
