# Supplementary material for: Discovery and Genomic Characterization of a Novel Hepadnavirus from Asymptomatic Anadromous Alewife (Alosa pseudoharengus)
Source: Viruses. 2024 May 22;16(6):824. doi: 10.3390/v16060824 (PMC11209213; doi:10.3390/v16060824)
Supplement: Supplementary file 1 [file viruses-16-00824-s001.zip › viruses-2979597-supplementary.xlsx]

## Sheet: Supplemental Table S1
	Sample/Pool	Species	Lifestage	Environment	Species and Lifestage	Date	Total Fish in sample	Sample type	Genome Copy Numbers
	GEH A-1	Alewife	Adult	River	Alewife Adult	Apr 2018	1	individual	BD
	GEH A-2	Alewife	Adult	River	Alewife Adult	Apr 2018	1	individual	143.286
	GEH A-3	Alewife	Adult	River	Alewife Adult	Apr 2018	1	individual	BD
	GEH A-4	Alewife	Adult	River	Alewife Adult	Apr 2018	1	individual	BD
	MRA-1	Alewife	Adult	River	Alewife Adult	Apr 2015	1	individual	10228303
	MRA-2	Alewife	Adult	River	Alewife Adult	Apr 2015	1	individual	77.8205
	MRA-3	Alewife	Adult	River	Alewife Adult	Apr 2015	1	individual	455.475
	MRA-4	Alewife	Adult	River	Alewife Adult	Apr 2015	1	individual	322.827
	MRA-5	Alewife	Adult	River	Alewife Adult	Apr 2015	1	individual	BD
	MRA-6	Alewife	Adult	River	Alewife Adult	Apr 2015	1	individual	14.3351
	MRBB-1	Blueback	Adult	River	Blueback Adult	Apr 2015	1	individual	BD
	MRBB-2	Blueback	Adult	River	Blueback Adult	Apr 2015	1	individual	BD
	MRFRA-1	Alewife	Adult	River	Alewife Adult	Apr 2018	1	individual	BD
	MRFRA-2	Alewife	Adult	River	Alewife Adult	Apr 2018	1	individual	BD
	MRFRA-3	Alewife	Adult	River	Alewife Adult	Apr 2018	1	individual	BD
	MRFRA-4	Alewife	Adult	River	Alewife Adult	Apr 2018	1	individual	BD
	MRFRA-5	Alewife	Adult	River	Alewife Adult	Apr 2018	1	individual	BD
	MRFRA-6	Alewife	Adult	River	Alewife Adult	Apr 2018	1	individual	BD
	MRFRA-7	Alewife	Adult	River	Alewife Adult	Apr 2018	1	individual	BD
	MRFRA-8	Alewife	Adult	River	Alewife Adult	Apr 2018	1	individual	BD
	MRFRA-9	Alewife	Adult	River	Alewife Adult	Apr 2018	1	individual	BD
	MRFRBB-10	Blueback	Adult	River	Blueback Adult	Apr 2018	1	individual	BD
	15-1981P2	Blueback	YOY	River	Blueback YOY	Aug 2015	5	pool	BD
	15-1888P1	Blueback	YOY	River	Blueback YOY	Aug 2015	5	pool	BD
	15-1888P2	Blueback	YOY	River	Blueback YOY	Aug 2015	5	pool	BD
	15-1889	Alewife	YOY	River	Alewife YOY	Aug 2015	5	pool	BD
	15-2022P2	Alewife	Adult	Landlocked	LL. Alewife Adult	Sep 2015	5	pool	BD
	15-2022P3	Alewife	Adult	Landlocked	LL. Alewife Adult	Sep 2015	5	pool	BD
	15-1981P1	Blueback	YOY	River	Blueback YOY	Aug 2015	5	pool	BD
	15-2022P11	Alewife	Adult	Landlocked	LL. Alewife Adult	Sep 2015	5	pool	BD
	15-1988P11	Blueback	YOY	River	Blueback YOY	Aug 2015	5	pool	BD
	15-1989P2	Alewife	YOY	River	Alewife YOY	Aug 2015	5	pool	BD
	15-1981P1A	Blueback	YOY	River	Blueback YOY	Aug 2015	5	pool	BD
	15-1981-2	Blueback	YOY	River	Blueback YOY	Aug 2015	5	pool	BD
	15-1981-1	Blueback	YOY	River	Blueback YOY	Aug 2015	5	pool	BD
	15-1889	Alewife	YOY	River	Alewife YOY	Aug 2015	5	pool	BD
	15-2022-3	Alewife	Adult	Landlocked	LL. Alewife Adult	Sep 2015	5	pool	BD
	2002P3	Alewife	Adult	Landlocked	LL. Alewife Adult	Sep 2015	5	pool	BD
	15-1889M2	Alewife	YOY	River	Alewife YOY	Aug 2015	5	pool	BD
	15-1888-1	Blueback	YOY	River	Blueback YOY	Aug 2015	5	pool	BD
	15-2022-1	Alewife	Adult	Landlocked	LL. Alewife Adult	Sep 2015	5	pool	BD
	15-2022-2	Alewife	Adult	Landlocked	LL. Alewife Adult	Sep 2015	5	pool	BD
	2022P1	Alewife	Adult	Landlocked	LL. Alewife Adult	Sep 2015	5	pool	BD
	2022P2	Alewife	Adult	Landlocked	LL. Alewife Adult	Sep 2015	5	pool	BD
	015-2022	Alewife	Adult	Landlocked	LL. Alewife Adult	Sep 2015	5	pool	BD
	15-18892	Alewife	YOY	River	Alewife YOY	Aug 2015	5	pool	BD
	15-1981P13	Blueback	YOY	River	Blueback YOY	Aug 2015	5	pool	BD
	15-1981P24	Blueback	YOY	River	Blueback YOY	Aug 2015	5	pool	BD
	15-1888P45	Blueback	YOY	River	Blueback YOY	Aug 2015	5	pool	BD
	15-1888P26	Blueback	YOY	River	Blueback YOY	Aug 2015	5	pool	BD
	15-2022P17	Alewife	Adult	Landlocked	LL. Alewife Adult	Sep 2015	5	pool	BD
	15-2022P28	Alewife	Adult	Landlocked	LL. Alewife Adult	Sep 2015	5	pool	BD
	15-2022P39	Alewife	Adult	Landlocked	LL. Alewife Adult	Sep 2015	5	pool	BD
	15-1888-2	Blueback	YOY	River	Blueback YOY	Aug 2015	5	pool	BD

## Sheet: Supplemental Table S2
	Accession Numbers	Host	Description	Virus	Figure Label	Figure Clade	Gap/Ambiguity	Composition	p-value
	SRX340853*	Lucania parva	Rainwater killifish Nackednavirus Lp-2	KNDV-Lp-2	KNDV-Lp-2	Outgroup	0.622	failed	0.008
	KC790378	Uroderma bilobatum	Tent-making bat hepatitis B virus isolate TBHBV/Pan372/Uro_bil/PAN/2010, complete genome	TBHBV_KC790378	TBHBV	Orthepadnavirus	0.4851	passed	0.8096
	NC001484	Spermophilus beecheyi	Ground squirrel hepatitis virus	GSHV_NC_001484	GSHV	Orthepadnavirus	0.4514	passed	0.6301
	NC004107	Marmota monax	Woodchuck hepatitis virus	WHV_NC_004107	WHV	Orthepadnavirus	0.4496	passed	0.2685
	UTM03933	Urocitellus parryii	Arctic ground squirrel hepatitis B virus	ASHV_AGU29144	NA (Minimized for Clarity)	Orthepadnavirus	0.4539	passed	0.5368
	AF046996	Lagothrix lagotricha	Woolly monkey hepatitis B Virus	WMHBV-1_AF046996	WMHBV	Orthepadnavirus	0.4801	passed	0.778
	X69798	homo sapiens	Hepatitis B virus, subtype adw4 genes	HBV_F_adw4q_X69798	NA (Minimized for Clarity)	Orthepadnavirus	0.4751	passed	0.9979
	AY090454	homo sapiens	Hepatitis B virus genotype H strain 1853Nic, complete genome	HBV_H_adw4_AY090454	HBV_H	Orthepadnavirus	0.4751	passed	0.9852
	D00330	homo sapiens	Hepatitis B virus subtype ADW genomic DNA, complete genome, clone: pODW282	HBV_B_adw_D00330	NA (Minimized for Clarity)	Orthepadnavirus	0.4751	passed	0.9718
	X02763	homo sapiens	Hepatitis b virus genome (serotype adw2)	HBV_A_adw2_X02763	HBV_A	Orthepadnavirus	0.4738	passed	0.9622
	JN315779	homo sapiens	Hepatitis B virus genotype C2, complete genome (16th century Korean mummy)	HBV_C_16th_Century_Korean_Mummy_JN315779	HBV_C	Orthepadnavirus	0.4782	passed	0.9867
	AY123041	homo sapiens	Hepatitis B virus genotype C, complete genome	HBV_C_adr_AY123041	NA (Minimized for Clarity)	Orthepadnavirus	0.4751	passed	0.9889
	U46935	Hylobates lar	Hepatitis B virus complete genome (white-handed gibbon)	HBV_gibbon_ayw3q_U46935	NA (Minimized for Clarity)	Orthepadnavirus	0.4819	passed	0.9428
	AF193863	Pongo pygmaeus	Orangutan hepadnavirus strain Somad, complete genome	HBV_orangutan_AF193863	NA (Minimized for Clarity)	Orthepadnavirus	0.4819	passed	0.7797
	Z35716	homo sapiens	Human hepatitis B virus (ayw4) genes for surface protein S, core protein, protein X, DNA polymerase	HBV_ayw_Z35716	NA (Minimized for Clarity)	Orthepadnavirus	0.4819	passed	0.9524
	V01460	homo sapiens	Hepatitis B virus (strain ayw) genome	HBV_D_ayw_V01460_Galibert	NA (Minimized for Clarity)	Orthepadnavirus	0.4819	passed	0.9656
	AF160501	homo sapiens	Hepatitis B virus strain IG29227, complete genome	HBV_G_AF160501	NA (Minimized for Clarity)	Orthepadnavirus	0.4757	passed	0.9591
	X75657	homo sapiens	Human hepatitis virus (genotype E, Bas) preS1, preS2, S, C, X, antigens, core antigen, X protein and polymerase	HBV_E_ayw4_X75657	HBV_E	Orthepadnavirus	0.4757	passed	0.9805
	AJ131567	gorilla gorilla	Hepatitis B virus complete genome, isolate gor97	HBV_gorilla_AJ131567	NA (Minimized for Clarity)	Orthepadnavirus	0.4826	passed	0.9264
	D00220	Pan troglodytes	Hepatitis B virus DNA, complete genome, strain: LSH	HBV_chimpanzee_D00220	NA (Minimized for Clarity)	Orthepadnavirus	0.4819	passed	0.9689
	JX941466	Miniopterus fuliginosus	Long-fingered bat hepatitis B virus isolate 776, complete genome	BBHBV_JX941466	BBHBV	Orthepadnavirus	0.4689	passed	0.4974
	KC790373	Hipposideros cf. ruber	Roundleaf bat hepatitis B virus isolate RBHBV/GB09-256/Hip_rub/GAB/2009, complete genome	RBHBV_KC790373	NA (Minimized for Clarity)	Orthepadnavirus	0.4402	passed	0.0608
	KC790377	Rhinolophus alcyone	Horseshoe bat hepatitis B virus isolate HBHBV/GB09-403/Rhi_alc/GAB/2009, complete genome	HBHBV_KC790377	HBHBV	Orthepadnavirus	0.4384	passed	0.1247
	SRX145766*	Boulengerochromis microlepis	Crocodile icefish metahepadnavirus	IMDV	IMDV	Metahepadnavirus	0.5573	passed	0.2173
	AYU58612	Hyporhamphus australis	Eastern sea garfish hepatitis B virus	AYU58612.1_1	ESGFV	Metahepadnavirus	0.5224	passed	0.6358
	SRX229523*	Astyanax mexicanus	Mexican tetra hepadnavirus	TMDV	TMDV	Metahepadnavirus	0.4875	passed	0.402
	ERX674915*	Astatotilapia sp.	Astatotilapia metahepadnavirus	AMDV	AMDV	Metahepadnavirus	0.4801	passed	0.9521
	SRX1037831*	Oncorynchus kisutch	Coho Salmon parahepadnavirus	CSKV	CSKV	Parahepadnavirus	0.5573	failed	0.0013
	AYU58611	Pagrus auratus	Australasian snapper hepatitis B virus	AYU58611.1	ASHBV	Parahepadnavirus	0.5025	passed	0.8682
	KR229754	Catostomas commersoni	White Sucker hepatitis B virus	WSHBV_KR229754	WSHBV	Parahepadnavirus	0.5093	passed	0.3107
	NC016561	Psittacula krameri	Parrot hepatitis B virus, complete genome	PHBV_NC_016561	PHBV	Avihepadanavirus	0.505	failed	0.0007
	AJ251934	Ciconia ciconia	Stork hepatitis B virus, complete genome, isolate STHBV-1	STHBV-1_AJ251934	NA (Minimized for Clarity)	Avihepadanavirus	0.5081	failed	0.0131
	NC_001486	Ardea cinerea	Heron hepatitis B virus, complete genome	HHBV_NC_001486	NA (Minimized for Clarity)	Avihepadanavirus	0.5093	passed	0.1401
	NC_005888	Anser caerulescens	Ross's goose hepatitis B virus, complete genome	RGHBV_NC_005888	RGHBV	Avihepadanavirus	0.5112	passed	0.053
	AJ441111	Balearica regulorum	Crane hepatitis B virus preS/S gene for preS/surface protein and pol gene for polymerase, isolate CCHBV 1	CCHBV-1_AJ441111	NA (Minimized for Clarity)	Avihepadanavirus	0.5106	passed	0.0568
	NC_005890	Chloephaga poliocephala	Sheldgoose hepatitis B virus, complete genome	SheldGHBV_NC_005890	NA (Minimized for Clarity)	Avihepadanavirus	0.5044	failed	0.0007
	AY494851	Anas puna	Duck hepatitis B virus, complete genome	DHBV_AY494851	NA (Minimized for Clarity)	Avihepadanavirus	0.51	failed	0.0175
	NC_005950	Anser caerulescens	Snow goose hepatitis B virus, complete genome	SGHBV_NC_005950	SGHBV	Avihepadanavirus	0.51	failed	0.03
	NC_001344	Aix galericulata	Duck hepatitis B virus, complete genome	DHBV_NC_001344	NA (Minimized for Clarity)	Avihepadanavirus	0.5093	passed	0.1338
	SRX213382*	Saproscincus basiliscus	Skink herpetohepadnavirus	SkHBV	SkHBV	Herpetohepadnavirus	0.4465	failed	0.0006
	SRXPRJNA243398*	Nanorana parkeri	Tibetan frog herpetohepadnavirus	TFHBV	TFHBV	Herpetohepadnavirus	0.4919	passed	0.2976
	SRX542351*	Sceloporus adleri	Spiny lizard herpetohepadnavirus	SLHBV	SLHBV	Herpetohepadnavirus	0.4807	passed	0.0627
	WLN26313	Callochromis pleurospilus	Ectodini metahepadnavirus 2	WLN26313	NA (Minimized for Clarity)	Metahepadnavirus	0.6046	passed	0.7886
	WLN26312	Ophthalmotilapia ventralis	Ectodini metahepadnavirus 1	WLN26312	ECTV1	Metahepadnavirus	0.4882	passed	0.8623
	WLN26311	Cyathopharynx furcifer	Ectodini metahepadnavirus 3	WLN26311	ECTV3	Metahepadnavirus	0.4882	passed	0.6637
	WLN26310	Xenotilapia sp.	Xenotilapia metahepadnavirus	WLN26310	NA (Minimized for Clarity)	Metahepadnavirus	0.4882	passed	0.7419
	WLN26306	Julidochromis dickfeldi	Lamprologini metahepadnavirus	WLN26306	NA (Minimized for Clarity)	Metahepadnavirus	0.4577	passed	0.2701
	WLN26305	Ophthalmotilapia ventralis	Ectodini metahepadnavirus 3	WLN26305	NA (Minimized for Clarity)	Metahepadnavirus	0.5542	passed	0.9337
	WLN26304	Enantiopus melanogenys	Ectodini metahepadnavirus 2	WLN26304	NA (Minimized for Clarity)	Metahepadnavirus	0.6663	passed	0.3728
	WLN26303	Aulonocranus dewindti	Ectodini metahepadnavirus 1	WLN26303	NA (Minimized for Clarity)	Metahepadnavirus	0.5417	passed	0.6741
	WLN26301	Simochromis diagramma	Simochromis diagramma metahepadnavirus	WLN26301	NA (Minimized for Clarity)	Metahepadnavirus	0.4988	passed	0.7607
	WLN26302	Cyathopharynx furcifer	Ectodini metahepadnavirus 1	WLN26302	NA (Minimized for Clarity)	Metahepadnavirus	0.4477	passed	0.6258
	WLN26300	Lamprologus lemairii	Lamprologini metahepadnavirus	WLN26300	NA (Minimized for Clarity)	Metahepadnavirus	0.4545	passed	0.8316
	YP_009259541	Lepomis macrochirus	Bluegill hepatitis B virus	YP_009259541	BGHBV	Metahepadnavirus	0.5212	passed	0.588
	WLK26110	Alosa pseudoharengus	Alewife hepatitis B virus (Sample M10)	WLK26110	WLK26110	Metahepadnavirus	0.4919	passed	0.4226
	WLK26114	Alosa pseudoharengus	Alewife hepatitis B virus	WLK26114	NA (Minimized for Clarity)	Metahepadnavirus	0.4919	passed	0.3153
